# Supplementary material for: Distribution, ecological risk assessment and source identification of pollutants in soils of different land-use types in degraded wetlands
Source: PeerJ. 2022 Feb 22;10:e12885. doi: 10.7717/peerj.12885 (PMC8877397; doi:10.7717/peerj.12885)
Supplement: Supplemental Information 2 [file peerj-10-12885-s002.zip › PCA.R]

library(readxl)
library(factoextra)
library(FactoMineR)

df.pca<-read_xls("/Users/1107/总体原始数据.xls")
df.pca<-as.data.frame(df.pca)
rownames(df.pca)<-df.pca$地点
df.pca$地点<-NULL

res.pca <- PCA(df.pca, graph = FALSE)

eig.val <- get_eigenvalue(res.pca)

fviz_eig(res.pca, addlabels = TRUE, ylim = c(0, 50))

site<-c(rep("N",10),rep("H",6),rep("D",9))

fviz_pca_biplot(res.pca, 
                col.ind = site, palette = "jco", 
                addEllipses = TRUE, label = "var",
                col.var = "black", repel = TRUE,
                legend.title = "Site")


fviz_pca_biplot(res.pca, 
                # Individuals
                #geom.ind = "point",
                fill.ind = site, col.ind = "black",
                pointshape = 21, pointsize = 2,
                palette = "jco",
                addEllipses = TRUE,
                repel = TRUE,
                # Variables
                alpha.var ="contrib", col.var = "contrib",
                gradient.cols = "Set1",
                
                legend.title = list(fill = "Site", color = "Contrib",
                                    alpha = "Contrib")
)
